# Supplementary material for: Genetic variability for vigor and yield of robusta coffee (Coffea canephora) clones in Ghana
Source: Heliyon. 2022 Aug 11;8(8):e10192. doi: 10.1016/j.heliyon.2022.e10192 (PMC9400079; doi:10.1016/j.heliyon.2022.e10192)
Supplement: Supplementary Tables [file mmc1.xlsx]

## Sheet: Table S1
Table S1 Mean growth and yield trait measurements of 56 Robusta coffee clones evaluated based on mixed linear model analysis
Clonea	Growthb				Yield (t ha-1)c
	SDI	Span	NOL		2015	2016	2017	2018	2019	2020	MY1	MY2	CY
	(mm)	(m)
A129	37.3	1.926	62.47		1.271	0.4447	2.704	2.218	3.078	0.582	1.669	2.238	10.059
E138	34.74	1.709	49.41		0.899	0.3336	1.963	1.878	1.96	0.5023	1.139	1.756	5.861
E138 x C193	37.73	1.967	59.76		0.97	0.279	2.277	1.91	1.998	0.4988	1.372	1.764	7.09
E139	36.58	2.131	87.54		2.872	0.6134	3.716	2.291	3.764	0.5322	2.597	2.535	13.808
E139 x C134	40.24	1.857	75.07		1.811	0.4044	2.477	1.679	1.795	0.5263	1.792	1.567	7.468
E139 x C134a	36.31	1.755	57.41		1.448	0.3575	2.222	1.63	2.371	0.5518	1.404	1.671	6.772
E139a	36.58	1.846	71.76		1.288	0.3237	2.67	1.922	2.062	0.5193	1.682	1.713	7.774
H1001	36.69	1.965	72.02		1.443	0.3648	2.185	1.993	2.318	0.5437	1.44	1.911	8.222
H1069	36.91	1.934	68.26		1.2	0.258	2.034	1.76	1.926	0.477	1.345	1.615	6.301
H1070	37.78	1.919	67.36		1.24	0.2602	2.04	1.513	1.363	0.5241	1.445	1.25	5.661
H116	36.53	1.802	69.55		1.074	0.2885	2.274	1.764	1.615	0.5106	1.578	1.517	6.27
H137	36.5	1.767	61.08		1.157	0.2656	1.795	2.018	1.145	0.5276	1.32	1.546	5.651
H204	37.07	1.974	68.94		1.01	0.2727	1.942	1.798	1.618	0.5049	1.317	1.489	5.89
H205	38.5	1.984	67.7		1.102	0.2746	1.673	1.46	1.34	0.4732	1.284	1.182	4.834
H207	36.23	1.986	67.72		1.361	0.3259	2.318	1.91	2.502	0.5769	1.636	2.036	8.445
H210	35.05	1.858	68.1		1.188	0.2637	2.178	1.479	2.053	0.4768	1.456	1.44	6.186
H222	38.86	2.054	74.39		1.423	0.2365	2.572	1.977	2.184	0.5855	1.792	1.803	8.574
H242	34.88	1.954	69.53		1.379	0.2687	2.683	1.848	2.141	0.5225	1.788	1.765	8.256
H246	36.01	1.85	68.42		1.058	0.3636	2.012	1.85	2.06	0.5334	1.32	1.728	6.835
H249	36.06	1.91	60.88		0.75	0.2507	1.524	1.537	1.134	0.5228	0.993	1.198	4.145
H250	37.58	2.007	73.6		1	0.295	2.133	1.98	1.807	0.4961	1.391	1.74	6.768
H253	35.57	1.923	67.2		1.237	0.3001	1.895	1.616	1.721	0.535	1.397	1.497	5.899
H317	31.91	1.714	62.9		1.04	0.3029	1.934	1.633	1.855	0.5329	1.242	1.363	5.438
H321	34.69	1.796	63.14		1.217	0.2806	2.23	1.624	1.448	0.4813	1.4	1.261	5.944
H324	36.93	1.898	63.61		0.92	0.3066	1.613	1.618	1.342	0.4987	1.183	1.289	4.959
H365	36.44	1.877	72.27		1.295	0.3247	2.238	1.886	1.792	0.5524	1.581	1.664	7.006
H388	34.04	1.756	61.38		1.077	0.2722	1.851	1.778	1.621	0.4677	1.382	1.469	5.605
H395	36.32	1.952	86.28		1.536	0.3027	2.342	1.759	1.686	0.507	1.783	1.562	7.118
H404	38.18	1.775	68.44		1.179	0.3586	2.235	1.385	1.511	0.4838	1.529	1.174	5.612
H408	38.13	1.91	70.54		1.397	0.283	1.77	1.557	1.364	0.5006	1.368	1.294	5.632
H429	36.25	1.916	66.41		1.165	0.3239	2.197	2	1.94	0.4902	1.358	1.77	6.832
H453	36.61	2.03	70.16		1.695	0.2796	2.296	1.741	2.165	0.4912	1.667	1.614	7.619
H459	32.22	1.555	41.87		0.706	0.3333	1.604	1.674	1.467	0.478	1.075	1.375	4.672
H480	35.85	2.008	65.07		1.14	0.4387	2.192	1.767	1.916	0.4969	1.416	1.545	7.224
H497	33.73	1.823	59.61		1.197	0.2273	2.326	1.788	1.887	0.4511	1.463	1.472	7.091
H498	34.63	1.801	60.57		0.887	0.315	1.775	1.621	1.758	0.5098	1.083	1.483	4.104
H502	36.63	1.965	73.39		1.142	0.2573	1.916	1.632	1.73	0.4704	1.33	1.479	5.752
H543	36.83	1.907	68.57		1.31	0.3463	2.411	1.841	1.93	0.5082	1.667	1.656	7.596
H55	35.79	1.909	67.84		1.381	0.2644	2.044	1.79	1.651	0.4836	1.461	1.514	6.451
H556	34.78	1.798	64.83		1.504	0.2395	1.904	1.93	1.907	0.5486	1.514	1.774	7.229
H574	37.77	1.995	68.23		1.031	0.4734	2.096	1.634	1.766	0.4963	1.406	1.464	6.366
H602	35.88	1.857	64.07		0.825	0.3938	1.631	1.792	1.416	0.5234	1.124	1.434	5.576
H622	34.59	1.979	69.6		1.022	0.2565	2.078	1.666	1.391	0.5847	1.439	1.401	5.772
H641	33.3	1.887	58.75		1.099	0.2242	1.939	1.85	1.615	0.5265	1.295	1.573	5.794
H643	34.45	1.939	58.66		1.191	0.2332	2.253	1.769	1.702	0.5566	1.488	1.564	6.924
H674	34.74	1.804	69.24		1.063	0.2605	1.909	1.535	1.377	0.4807	1.324	1.288	5.594
H707	35.15	1.9	62.84		1.465	0.2599	2.009	1.602	1.837	0.4799	1.498	1.491	6.31
H727	34.59	1.874	62.88		1.093	0.2511	1.945	1.749	1.68	0.4592	1.244	1.412	4.865
H729	35.09	1.804	63.78		1.335	0.2618	2.32	1.572	2.044	0.4662	1.659	1.49	6.809
H760	34.24	1.889	68.78		1.74	0.3536	2.656	2.087	2.284	0.5345	1.905	1.858	9.297
H764	37	1.912	72.36		1.232	0.2919	1.897	1.714	1.779	0.4937	1.384	1.581	6.351
H765	35.09	1.961	64.61		1.247	0.2572	1.777	1.705	1.319	0.4661	1.296	1.258	5.717
H885	33.48	1.756	62.24		1.108	0.2774	1.827	1.791	1.676	0.4696	1.273	1.499	6.148
H898	36.17	2.003	68.33		1.113	0.256	2.307	1.823	1.702	0.5232	1.507	1.644	6.833
H907	37.04	2.036	65.04		1.822	0.3601	2.235	1.767	1.521	0.5336	1.847	1.456	6.839
H957	35.89	1.834	67.29		1.374	0.2873	2.126	1.893	1.801	0.4817	1.519	1.594	6.689
Mean	35.9666	1.89104	66.4598		1.24516	0.307132	2.12804	1.76793	1.81848	0.509841	1.46191	1.56654	6.61673
SED (p<0.05)	2.3	0.1	5.7		0.3	0.1	0.4	0.3	0.4	0.1	0.2	0.3	1.1
aE138 and E139 were standard clones included in the study
bSDI = Stem diameter increment from 2012 to 2015; NOL = number of laterals
cMY1 = First three years mean yield (2015 to 2017); MY2 = last three years mean yield (2018 to 2020); CY = cumulative yield from 2015 to 2020

## Sheet: Table S2
Table S2 Covariance matrix among assessed traits for the Robusta coffee genoytpes evaluated
Trait	SDI	SPAN	NOL-15	15-Yld	16-Yld	17-Yld	18-Yld	19-Yld	20-Yld	MY1	MY2	CY
SPAN-15	0.0102289
NOL-15	0.0328275	0.0961805
15-Yld	0.0403704	0.0819158	0.126123
16-Yld	0.00699321	0.020184	0.0566498	0.117066
17-Yld	0.0305886	0.029852	0.042315	0.086416	0.064535
18-Yld	0.00168356	0.0361227	0.059341	0.0839041	0.0730778	0.0866309
19-Yld	-0.0114932	0.0141876	0.0114199	0.0340624	0.0571917	0.0401316	0.0378698
20-Yld	0.00349394	0.0317509	0.0422496	0.0951846	0.134371	0.0939534	0.0557814	0.119335
MY1	0.0506226	0.0705817	0.0395106	0.0852877	-0.0138211	0.061558	0.0606628	0.0615453	0.0220627
MY2	0.00487281	0.0421396	0.0741128	0.100637	0.0608788	0.0879709	0.0334908	0.0885715	0.0869311	0.0934749
CY	-0.00261703	0.0361233	0.0338836	0.0668512	0.104811	0.0666719	0.0526667	0.095511	0.0736113	0.0634093	0.0841419
aSDI = Stem diameter increment from 2012 to 2015; NOL = number of laterals; MY1 = First three years mean yield (2015 to 2017); MY2 = last three years mean yield (2018 to 2020); CY = cumulative yield from 2015 to 2020
